# Supplementary material for: Response to photodynamic therapy combined with intravitreal aflibercept for polypoidal choroidal vasculopathy depending on fellow-eye condition:2-year results
Source: PLoS One. 2020 Aug 11;15(8):e0237330. doi: 10.1371/journal.pone.0237330 (PMC7418965; doi:10.1371/journal.pone.0237330)
Supplement: S1 Data — (XLS) [file pone.0237330.s001.xls]

## Sheet: Sheet1
Age	gender	drusen type	GLD	va	va3m	va6m	va12m	va18m	va24m	vachange3m	vachange6m	vachang12m	vachange18m	vachange24m	recurrence	survval	additional combi	additional injection 1Y	additional injection 2Y	total injection	crt	crt3m	crt6m	crt12m	crt24m	sct	sct3m	sct6m	sct12m	sct24m
65	1	0	1100	0.3	0.15	0.1	0.05	0.05	0.05	-0.15	-0.2	-0.25	-0.25	-0.25	0	24	0	0	0	0	223	228	190	209	204	157	123	133	128	138
64	1	0	2300	0.52	0.4	0.3	0.4	0.4	0.4	-0.12	-0.22	-0.12	-0.12	-0.12	0	24	0	0	0	0	270	104	116	109	125	372	379	366	407	346
74	1	0	1300	0.4	0.05	-0.08	0	0.05	0.05	-0.35	-0.48	-0.4	-0.35	-0.35	1	12	2	0	0	0	573	144	179	167	171	287	258	231	216	234
57	0	0	2200	0.52	0.3	0.3	0.3	0.3	0.3	-0.22	-0.22	-0.22	-0.22	-0.22	0	24	0	0	0	0	322	155	122	120	130	279	142	177	216	216
79	0	0	1500	0.4	0.4	0.22	0.15	0.22	0.1	0	-0.18	-0.25	-0.18	-0.3	0	24	0	0	0	0	382	184	202	207	204	149	136	130	132	123
58	0	0	450	0.3	0.15	-0.08	0.05	0	0	-0.15	-0.38	-0.25	-0.3	-0.3	0	24	0	0	0	0	336	168	178	172	177	186	210	202	186	177
66	1	0	1700	0.52	0.52	0.3	0.3	0	0.1	0	-0.22	-0.22	-0.52	-0.42	1	12	0	1	0	1	265	163	172	176	172	341	314	297	332	320
71	1	0	1850	1	0.82	0.52	0.52	0.3	0.15	-0.18	-0.48	-0.48	-0.7	-0.85	0	24	0	0	0	0	178	147	157	169	160	273	242	254	259	232
65	0	0	2500	0.4	0.05	0	0.05	0.05	0	-0.35	-0.4	-0.35	-0.35	-0.4	0	24	0	0	0	0	516	182	193	200	188	217	172	188	211	199
54	0	0	1900	0.7	0.4	0.4	0.3	0.4	0.3	-0.3	-0.3	-0.4	-0.3	-0.4	0	24	0	0	0	0	362	123	135	125	129	600	526	521	528	521
79	1	0	2100	0.7	0.7	0.7	0.4	0.4	0.3	0	0	-0.3	-0.3	-0.4	1	9	0	2	1	3	371	201	160	151	174	157	112	122	122	145
79	1	0	1700	0.82	0.4	0.4	0.3	0.4	0.4	-0.42	-0.42	-0.52	-0.42	-0.42	1	18	0	0	2	2	329	186	194	205	406	224	199	178	159	150
76	0	0	3000	0.15	0	-0.08	0	-0.08	-0.08	-0.15	-0.23	-0.15	-0.23	-0.23	1	18	0	0	2	2	355	167	167	189	200	445	421	379	352	348
72	1	0	250	0.22	0.22	0.1	0.22	0.22	0.22	0	-0.12	0	0	0	1	6	0	2	3	5	310	159	257	216	159	227	224	213	214	209
69	0	0	2550	0.15	0.15	0.15	0.22	0.22	0	0	0	0.07	0.07	-0.15	1	18	0	0	2	2	218	209	186	189	247	323	328	328	296	328
62	1	0	2350	0.22	-0.08	-0.08	-0.08	-0.18	-0.18	-0.3	-0.3	-0.3	-0.4	-0.4	1	3	2	0	0	0	494	186	194	196	194	244	239	220	209	219
77	1	0	1850	0.15	0.15	0.22	0.05	0.1	0.1	0	0.07	-0.1	-0.05	-0.05	1	21	0	0	1	1	325	194	201	195	194	315	273	281	267	278
71	0	0	600	0.82	0.82	0.7	0.7	0.3	0.4	0	-0.12	-0.12	-0.52	-0.42	0	24	0	0	0	0	367	181	152	162	178	228	231	217	212	210
63	1	0	3200	0.52	0.4	0.22	0.15	0.05	0.1	-0.12	-0.3	-0.37	-0.47	-0.42	1	24	0	0	1	1	447	160	167	184	252	146	145	131	136	144
57	1	0	1100	0.15	0	0.1	0.1	0.05	0.05	-0.15	-0.05	-0.05	-0.1	-0.1	0	24	0	0	0	0	362	250	220	210	258	210	161	165	169	149
71	1	1	650	0.3	0	0	-0.08	0	0	-0.3	-0.3	-0.38	-0.3	-0.3	0	24	0	0	0	0	379	188	203	191	164	236	287	238	214	223
72	1	1	900	0.52	0.4	0.22	0.15	0.15	0.1	-0.12	-0.3	-0.37	-0.37	-0.42	0	24	0	0	0	0	359	205	234	238	226	394	302	246	269	270
73	1	1	1000	0.4	0.3	0.22	0.05	0.05	0.05	-0.1	-0.18	-0.35	-0.35	-0.35	0	24	0	0	0	0	507	156	165	155	181	298	215	197	219	239
62	0	1	1000	0.15	0	0	0	0	0	-0.15	-0.15	-0.15	-0.15	-0.15	0	24	0	0	0	0	583	200	198	211	202	310	214	230	236	276
73	1	1	900	0.22	0.15	0.05	0	0.15	0.05	-0.07	-0.17	-0.22	-0.07	-0.17	0	24	0	0	0	0	429	163	215	183	177	300	260	254	202	226
62	1	1	900	0.3	0.1	0.1	0.05	0.05	-0.08	-0.2	-0.2	-0.25	-0.25	-0.38	0	24	0	0	0	0	512	186	234	205	248	320	311	270	303	289
67	1	1	3000	0.3	0.15	0.05	0.1	0.1	0.15	-0.15	-0.25	-0.2	-0.2	-0.15	0	24	0	0	0	0	512	161	191	191	144	372	275	320	359	346
74	0	1	1950	0.22	0.22	0.1	0.15	0.3	0.4	0	-0.12	-0.07	0.08	0.18	1	21	0	0	1	1	517	186	202	205	194	311	265	270	281	275
60	1	2	2000	0.4	0.22	0.4	0.05	0.05	0	-0.18	0	-0.35	-0.35	-0.4	1	6	1	0	0	0	460	190	341	223	228	223	213	218	195	190
81	1	2	2500	0.4	0.1	0.15	0.1	0.05	0.22	-0.3	-0.25	-0.3	-0.35	-0.18	1	18	1	0	1	1	419	209	220	208	217	290	296	275	279	267
79	1	2	3500	1	0.52	0.4	0.52	0.52	0.7	-0.48	-0.6	-0.48	-0.48	-0.3	1	15	0	0	3	3	259	172	182	143	122	334	281	273	239	227
83	1	2	2400	0.7	0.3	0.3	0.3	0.4	0.4	-0.4	-0.4	-0.4	-0.3	-0.3	1	18	0	0	3	3	442	135	288	244	157	165	171	136	147	133
76	0	2	500	0.4	0.15	0.22	0.15	0.1	0.05	-0.25	-0.18	-0.25	-0.3	-0.35	1	3	0	1	2	3	306	195	180	354	191	114	98	119	118	101
83	1	2	3000	0.7	0.22	0.3	0.7	0.4	0.3	-0.48	-0.4	0	-0.3	-0.4	1	12	1	0	0	0	347	205	213	509	174	287	248	221	273	280
78	0	2	1700	0.3	0.22	0.22	0.1	0.1	0.1	-0.08	-0.08	-0.2	-0.2	-0.2	1	15	0	0	2	2	420	174	190	195	229	275	205	233	202	172
86	1	2	2400	0.82	0.7	0.4	0.7	0.7	0.3	-0.12	-0.42	-0.12	-0.12	-0.52	1	12	0	1	1	2	411	166	173	177	171	171	142	132	133	140
82	1	2	1200	0.3	0.15	0.15	0.15	0.3	0.22	-0.15	-0.15	-0.15	0	-0.08	1	3	0	5	6	11	332	272	231	239	333	172	176	160	132	139
80	1	2	1600	1	0.22	0.15	0.22	0.05	0.3	-0.78	-0.85	-0.78	-0.95	-0.7	1	12	1	0	2	2	300	157	153	203	233	377	352	349	366	351
73	0	2	1700	0.4	0.22	0.32	0.3	0.15	0.15	-0.18	-0.08	-0.1	-0.25	-0.25	1	6	1	1	3	4	299	184	218	229	153	191	172	161	186	172
75	1	2	1400	1.1	0.7	0.7	0.4	0.4	0.52	-0.4	-0.4	-0.7	-0.7	-0.58	1	6	0	2	1	3	605	375	392	212	166	340	314	284	316	325
71	1	2	1000	0.7	0.22	0.1	0.22	0.1	0.15	-0.48	-0.6	-0.48	-0.6	-0.55	1	15	0	0	5	5	610	165	160	171	148	211	146	156	151	132
88	0	2	1750	0.4	0.3	0.1	0.15	0.05	0	-0.1	-0.3	-0.25	-0.35	-0.4	1	6	0	2	1	3	469	155	162	170	184	349	302	301	305	273
76	0	2	1300	0.22	-0.08	0	-0.08	-0.08	-0.08	-0.3	-0.22	-0.3	-0.3	-0.3	0	24	0	0	0	0	464	212	236	249	227	95	85	75	80	83
75	1	2	500	0.15	0.1	0.1	0.5	0.05	0.1	-0.05	-0.05	0.35	-0.1	-0.05	1	3	0	1	2	3	306	254	208	234	221	199	203	186	185	185
70	1	2	2000	0.7	0.4	0.4	0.52	0.4	0.52	-0.3	-0.3	-0.18	-0.3	-0.18	0	24	0	0	0	0	302	85	89	93	104	407	341	348	360	310
88	0	2	2100	0.3	0.22	0.22	0.15	0.15	0.05	-0.08	-0.08	-0.15	-0.15	-0.25	0	24	0	0	0	0	348	191	163	195	182	292	250	216	220	201
76	1	2	1900	0.82	0.82	0.52	0.52	0.7	0.7	0	-0.3	-0.3	-0.12	-0.12	1	3	2	3	3	6	320	247	206	263	187	330	284	275	305	287
79	1	2	1000	0.3	0.22	0.22	0.1	0.05	0	-0.08	-0.08	-0.2	-0.25	-0.3	1	9	1	0	0	0	588	204	223	218	231	217	173	195	140	125
79	0	2	2000	0.3	0.15	0.1	0.3	0.05	0.05	-0.15	-0.2	0	-0.25	-0.25	1	6	1	3	2	5	280	169	152	197	165	310	329	321	306	268
92	0	2	2700	0.7	0.52	0.3	0.22	0.3	0.4	-0.18	-0.4	-0.48	-0.4	-0.3	0	24	0	0	0	0	470	201	224	200	208	185	128	121	121	119
83	1	2	1500	0.82	0.82	0.52	0.52	0.52	0.52	0	-0.3	-0.3	-0.3	-0.3	1	3	0	2	1	3	523	162	163	254	173	411	398	415	393	349
78	1	2	1000	0.05	0.05	0.05	0.05	0.52	0.1	0	0	0	0.47	0.05	1	18	0	0	5	5	301	183	205	181	276	288	259	244	249	275
65	1	2	2550	0.15	-0.08	-0.08	-0.08	0	0	-0.23	-0.23	-0.23	-0.15	-0.15	0	24	0	0	0	0	366	170	200	175	180	223	210	194	182	168
77	1	2	1000	0.4	0.3	0.3	0.4	0.3	0.3	-0.1	-0.1	0	-0.1	-0.1	0	24	0	0	0	0	446	189	218	207	189	152	155	160	147	125
73	1	3	2800	0.7	0.4	0.3	0.3	0.4	0.52	-0.3	-0.4	-0.4	-0.3	-0.18	1	24	1	0	0	0	370	161	164	156	375	171	180	157	176	161
72	1	3	1500	0.7	0.3	0.3	0.15	0.22	0.22	-0.4	-0.4	-0.55	-0.48	-0.48	1	9	0	1	3	4	310	230	226	225	217	286	266	285	256	240
69	0	3	2000	0.1	0	0.7	0.1	0	0	-0.1	0.6	0	-0.1	-0.1	1	6	1	4	2	6	343	193	444	155	169	367	359	349	325	356
61	1	3	1000	0.15	0.1	0.15	0.22	0	-0.08	-0.05	0	0.07	-0.15	-0.23	1	3	0	2	0	2	299	295	288	266	267	399	375	375	385	341
68	1	3	1500	-0.08	-0.18	-0.08	-0.08	-0.18	-0.08	-0.1	0	0	-0.1	0	0	24	0	0	0	0	210	215	199	208	205	249	197	200	197	190
80	1	3	1250	0.1	0	0	0	0	0	-0.1	-0.1	-0.1	-0.1	-0.1	1	3	0	2	0	2	231	181	181	171	197	149	150	133	149	141
